# Supplementary material for: Luminescent Complexes of Europium (III) with 2-(Phenylethynyl)-1,10-phenanthroline: The Role of the Counterions
Source: Molecules. 2021 Nov 30;26(23):7272. doi: 10.3390/molecules26237272 (PMC8658859; doi:10.3390/molecules26237272)
Supplement: Supplementary file 1 [file molecules-26-07272-s001.zip]

Archive with 1 entries (1 files):
- molecules-1457810-supplementary.pdf
